# Supplementary material for: AUF1 Promotes Proliferation and Invasion of Thyroid Cancer via Downregulation of ZBTB2 and Subsequent TRIM58
Source: Front Oncol. 2021 Jun 16;11:681736. doi: 10.3389/fonc.2021.681736 (PMC8242192; doi:10.3389/fonc.2021.681736)
Supplement: Supplementary file 1 [file Table_1.xlsx]

## Sheet: downregulation
Protein accession	Gene name	H/L Ratio	Regulated Type	Protein name	PEP	MW [kDa]	AASC [%]	MP	Intensity L	Intensity H
Q8WXE9	STON2	0.18	Down	Stonin-2	0.0062089	101.16	1	1	266110000	40580000
Q96MT8	CEP63	0.217	Down	Centrosomal protein of 63 kDa	0.0047284	81.343	1.4	1	2130100000	393950000
P04114	APOB	0.217	Down	Apolipoprotein B-100;Apolipoprotein B-48	9.2898e-10	515.6	0.8	4	1579100000	320270000
P15086	CPB1	0.217	Down	Carboxypeptidase B	0.00029539	47.367	4.3	2	1462200000	463550000
P16473	TSHR	0.229	Down	Thyrotropin receptor	0.0051548	86.829	1.6	1	5787900000	1117300000
Q9Y4D7	PLXND1	0.236	Down	Plexin-D1	0.00044389	212	1.2	2	39491000	6450200
Q5W111	SPRYD7	0.292	Down	SPRY domain-containing protein 7	4.4085e-05	21.666	15.3	2	87987000	42092000
Q9UIJ7	AK3	0.316	Down	GTP:AMP phosphotransferase AK3, mitochondrial	1.5421e-20	25.565	22.9	4	194700000	108340000
Q9UPA5	BSN	0.333	Down	Protein bassoon	0.0042235	416.46	0.3	1	348360000	123140000
Q9NYB0	TERF2IP	0.342	Down	Telomeric repeat-binding factor 2-interacting protein 1	1.1334e-07	44.259	8	2	43440000	4490300
P09923	ALPI	0.346	Down	Intestinal-type alkaline phosphatase	5.9312e-44	56.811	11.7	3	3239700000	1469300000
Q5T7N3	KANK4	0.352	Down	KN motif and ankyrin repeat domain-containing protein 4	8.384e-10	107.34	3.3	2	155380000	45794000
O95817	BAG3	0.361	down	BAG family molecular chaperone regulator 3	1.9603e-75	61.594	33.2	13	2914900000	621750000
Q96S07	PRR25	0.365	Down	Proline-rich protein 25	0.00025876	40.998	5	2	1735500000	585480000
P30838	ALDH3A1	0.369	Down	Aldehyde dehydrogenase, dimeric NADP-preferring	6.857e-60	50.394	34.2	13	3981300000	1651400000
Q9ULT8	HECTD1	0.379	Down	E3 ubiquitin-protein ligase HECTD1	1.8444e-05	289.38	0.8	2	197040000	52270000
Q14966	ZNF638	0.416	Down	Zinc finger protein 638	1.4315e-16	220.62	3.9	5	15560000000	4099400000
O43474	KLF4	0.42	Down	Krueppel-like factor 4	7.2697e-08	54.67	6.6	2	211510000	71240000
P52564	MAP2K6	0.426	Down	Dual specificity mitogen-activated protein kinase kinase 6	7.1024e-29	37.492	31.4	6	698440000	357690000
P40855	PEX19	0.428	Down	Peroxisomal biogenesis factor 19	1.6563e-10	32.806	14.7	3	664320000	249810000
Q4G176	ACSF3	0.431	Down	Acyl-CoA synthetase family member 3, mitochondrial	9.1792e-06	64.129	4	2	362720000	115130000
Q9UI26	IPO11	0.444	Down	Importin-11	1.8683e-06	112.53	2.3	2	115840000	43868000
Q9Y5Z9	UBIAD1	0.449	Down	UbiA prenyltransferase domain-containing protein 1	0.0034656	36.831	3	1	369250000	110980000
Q9BWT7	CARD10	0.45	Down	Caspase recruitment domain-containing protein 10	0.00083065	115.93	1.7	2	69451000	38934000
Q15773	MLF2	0.461	Down	Myeloid leukemia factor 2	0.00063263	28.147	7.3	1	29486000	12655000
Q86X76	NIT1	0.463	Down	Nitrilase homolog 1	3.3231e-17	35.896	6.7	2	143290000	81922000
P14209	CD99	0.465	Down	CD99 antigen	7.7227e-15	18.848	16.8	1	612800000	178090000
Q9H553	ALG2	0.465	Down	Alpha-1,3/1,6-mannosyltransferase ALG2	1.1026e-17	47.091	9.1	2	100950000	42605000
Q86TM6	SYVN1	0.47	Down	E3 ubiquitin-protein ligase synoviolin	0.00028522	67.684	3.7	2	46768000	40346000
Q14657	LAGE3	0.472	Down	L antigen family member 3	3.8376e-05	14.804	16.1	1	433910000	180050000
P05187	ALPP;ALPPL2	0.472	Down	Alkaline phosphatase, placental type;Alkaline phosphatase, placental-like	1.8653e-78	57.953	29.2	9	5344500000	2697000000
Q9BTM9	URM1	0.478	Down	Ubiquitin-related modifier 1 homolog	1.0985e-06	11.38	12.9	1	730780000	231580000
Q8N142	ADSSL1	0.484	Down	Adenylosuccinate synthetase isozyme 1	1.0901e-15	50.208	10.3	3	114370000	48035000
P16455	MGMT	0.486	Down	Methylated-DNA--protein-cysteine methyltransferase	1.0295e-14	21.646	7.2	1	42346000	18825000
O75928	PIAS2;PIAS1	0.499	Down	E3 SUMO-protein ligase PIAS2;E3 SUMO-protein ligase PIAS1	9.4226e-08	68.24	4.5	2	34331000	19621000
Q03188	CENPC1	0.505	Down	Centromere protein C 1	7.6805e-16	106.83	1.7	1	47436000	18303000
Q96GS4	C17orf59	0.513	Down	Uncharacterized protein C17orf59	5.6527e-06	37.226	11.2	3	108850000	48089000
Q9Y5Z7	HCFC2	0.513	Down	Host cell factor 2	0.0028589	86.778	1.1	1	284940000	80074000
P03897	MT-ND3	0.516	Down	NADH-ubiquinone oxidoreductase chain 3	0.00094463	13.186	13	1	72872000	33301000
Q99962	SH3GL2	0.523	Down	Endophilin-A1	5.691e-23	39.962	15.9	2	490170000	232700000
Q9Y676	MRPS18B	0.523	Down	28S ribosomal protein S18b, mitochondrial	3.4704e-21	29.395	6.6	1	82519000	44389000
P0DMN0	SULT1A1	0.524	Down	Sulfotransferase 1A1	6.2478e-10	34.196	15.3	3	33402000	12276000
P80723	BASP1	0.526	Down	Brain acid soluble protein 1	1.868e-172	22.693	23.3	3	16153000000	6631500000
Q96I15	SCLY	0.526	Down	Selenocysteine lyase	0.00015485	48.148	4.5	1	52955000	26502000
Q86VU5	COMTD1	0.526	Down	Catechol O-methyltransferase domain-containing protein 1	2.8528e-69	28.808	19.1	3	921310000	437290000
Q8TE77	SSH3	0.526	Down	Protein phosphatase Slingshot homolog 3	1.5235e-15	72.995	9	4	999770000	346690000
Q99735	MGST2	0.528	Down	Microsomal glutathione S-transferase 2	3.1761e-05	16.62	9.5	1	896320000	448600000
P02511	CRYAB	0.528	Down	Alpha-crystallin B chain	8.2434e-29	20.159	21.1	2	107040000	80844000
Q9NU22	MDN1	0.53	Down	Midasin	2.0626e-11	632.81	0.8	3	448270000	245960000
P23508	MCC	0.533	Down	Colorectal mutant cancer protein	0.019288	93.026	1.6	1	177860000	50195000
Q86TW2	ADCK1	0.538	Down	Uncharacterized aarF domain-containing protein kinase 1	5.3237e-12	60.577	7.4	2	57170000	48776000
Q6ZSR9	YJ005	0.542	Down	Uncharacterized protein FLJ45252	0.0010422	37.976	5.1	1	39587000	20866000
Q15526	SURF1	0.544	Down	Surfeit locus protein 1	3.6116e-08	33.331	12.3	3	162760000	98968000
Q6NUT3	MFSD12	0.544	Down	Major facilitator superfamily domain-containing protein 12	2.9448e-08	52.075	6	3	491040000	248600000
O00115	DNASE2	0.544	Down	Deoxyribonuclease-2-alpha	7.9045e-07	39.58	6.4	2	122870000	62692000
Q8IZ73	RPUSD2	0.552	Down	RNA pseudouridylate synthase domain-containing protein 2	2.4127e-10	61.311	8.1	3	321060000	212790000
Q92890	UFD1L	0.553	Down	Ubiquitin fusion degradation protein 1 homolog	3.3117e-24	34.5	16.9	4	1504100000	746990000
Q5VT79	ANXA8L2	0.555	Down	Annexin A8-like protein 2	0	36.879	54.7	2	36630000000	17353000000
P53634	CTSC	0.557	Down	Dipeptidyl peptidase 1;Dipeptidyl peptidase 1 exclusion domain chain;Dipeptidyl peptidase 1 heavy chain;Dipeptidyl peptidase 1 light chain	9.8092e-121	51.853	19.7	6	988420000	562420000
Q92820	GGH	0.561	Down	Gamma-glutamyl hydrolase	2.4193e-22	35.964	20.8	6	1335200000	755180000
A3KMH1	VWA8	0.562	Down	von Willebrand factor A domain-containing protein 8	7.1387e-50	214.82	2.8	3	82127000	42691000
Q9NVS9	PNPO	0.563	Down	Pyridoxine-5-phosphate oxidase	1.2467e-139	29.988	36.8	8	2415400000	1449600000
Q96HY6	DDRGK1	0.563	Down	DDRGK domain-containing protein 1	2.7258e-19	35.61	10.2	2	565450000	394890000
Q93096	PTP4A1;PTP4A2	0.564	Down	Protein tyrosine phosphatase type IVA 1;Protein tyrosine phosphatase type IVA 2	1.954e-24	19.815	27.7	4	2081500000	1338400000
P13928	ANXA8	0.564	Down	Annexin A8	0	36.881	54.7	2	32754000000	15487000000
Q8N3V7	SYNPO	0.565	Down	Synaptopodin	8.0209e-75	99.462	9.3	5	268000000	113970000
Q0VDG4	SCRN3	0.569	Down	Secernin-3	6.48e-13	48.544	9	2	38795000	25507000
O15321	TM9SF1	0.572	Down	Transmembrane 9 superfamily member 1	5.6245e-09	68.86	5.6	2	91377000	55127000
Q8NCH0	CHST14	0.572	Down	Carbohydrate sulfotransferase 14	0.00018616	42.996	3.5	1	26431000	14639000
Q01650	SLC7A5	0.572	Down	Large neutral amino acids transporter small subunit 1	2.1841e-53	55.01	14.8	7	30783000000	15239000000
Q15813	TBCE	0.573	Down	Tubulin-specific chaperone E	8.3296e-10	59.345	8.5	4	790770000	235650000
Q96JG6	CCDC132	0.577	Down	Coiled-coil domain-containing protein 132	1.663e-05	111.17	1.5	1	24428000	17420000
Q96S19	C16orf13	0.578	Down	UPF0585 protein C16orf13	9.1751e-18	22.578	16.2	3	190870000	99582000
P08651	NFIC	0.582	Down	Nuclear factor 1 C-type	1.55e-17	55.674	8.9	4	607610000	317630000
O43708	GSTZ1	0.582	Down	Maleylacetoacetate isomerase	5.5024e-05	24.212	6.5	1	277450000	152800000
Q8TDP1	RNASEH2C	0.586	Down	Ribonuclease H2 subunit C	1.8169e-13	17.84	14.6	1	182930000	67805000
Q96SZ5	ADO	0.586	Down	2-aminoethanethiol dioxygenase	5.8879e-43	29.751	20	4	671710000	212510000
P20933	AGA	0.59	Down	N(4)-(beta-N-acetylglucosaminyl)-L-asparaginase;Glycosylasparaginase alpha chain;Glycosylasparaginase beta chain	8.3962e-21	37.208	9.5	2	199680000	118580000
Q96S52	PIGS	0.592	Down	GPI transamidase component PIG-S	2.9929e-18	61.655	5.6	2	397350000	171710000
Q8TD19	NEK9	0.596	Down	Serine/threonine-protein kinase Nek9	4.9203e-22	107.17	7	4	305430000	169770000
Q8IVF2	AHNAK2	0.598	Down	Protein AHNAK2	1.4757e-102	616.62	18.7	28	7605600000	4081400000
Q96C19	EFHD2	0.6	Down	EF-hand domain-containing protein D2	1.6327e-61	26.697	33.8	5	6023200000	3261200000
O00291	HIP1	0.602	Down	Huntingtin-interacting protein 1	1.3011e-43	116.22	10.1	8	359720000	204970000
Q8NDC0	MAPK1IP1L	0.603	Down	MAPK-interacting and spindle-stabilizing protein-like	3.5137e-30	24.269	6.9	1	195230000	112110000
Q9H0W9	C11orf54	0.603	Down	Ester hydrolase C11orf54	3.2286e-07	35.117	9.2	2	69445000	40191000
O00443	PIK3C2A	0.604	Down	Phosphatidylinositol 4-phosphate 3-kinase C2 domain-containing subunit alpha	5.6835e-07	190.68	2.1	2	62323000	23994000
O00458	IFRD1	0.605	Down	Interferon-related developmental regulator 1	8.5215e-09	50.268	8.4	3	106550000	60559000
Q14653	IRF3	0.607	Down	Interferon regulatory factor 3	1.0935e-08	47.219	4.4	1	31166000	17312000
O95336	PGLS	0.607	Down	6-phosphogluconolactonase	8.7266e-66	27.547	48.1	8	8079200000	5085800000
Q8NBU5	ATAD1	0.607	Down	ATPase family AAA domain-containing protein 1	7.9305e-122	40.744	33.5	9	6486700000	3407200000
P50238	CRIP1	0.608	Down	Cysteine-rich protein 1	3.4573e-68	8.5328	55.8	4	24370000000	14444000000
Q9NUK0	MBNL3	0.608	Down	Muscleblind-like protein 3	3.6956e-09	38.531	8.2	2	169770000	86640000
P32929	CTH	0.61	Down	Cystathionine gamma-lyase	4.1781e-21	44.508	23.7	8	1505100000	748320000
Q9NYM9	BET1L	0.61	Down	BET1-like protein	0.0019044	12.388	11.7	1	137350000	60142000
P22570	FDXR	0.611	Down	NADPH:adrenodoxin oxidoreductase, mitochondrial	4.5195e-11	53.836	10.4	4	106950000	74147000
Q96TC7	RMDN3	0.612	Down	Regulator of microtubule dynamics protein 3	6.897e-22	52.118	13.4	5	471250000	281930000
O95167	NDUFA3	0.613	Down	NADH dehydrogenase [ubiquinone] 1 alpha subcomplex subunit 3	1.3291e-05	9.2787	28.6	1	203770000	93943000
Q53T59	HS1BP3	0.621	Down	HCLS1-binding protein 3	4.1304e-64	42.78	13.8	4	242970000	300040000
P15735	PHKG2	0.622	Down	Phosphorylase b kinase gamma catalytic chain, liver/testis isoform	3.9572e-05	46.442	7.6	2	68230000	35838000
Q9Y446	PKP3	0.624	Down	Plakophilin-3	3.2952e-44	87.081	16.4	10	1558200000	998620000
Q9Y2V2	CARHSP1	0.625	Down	Calcium-regulated heat stable protein 1	3.3203e-14	15.892	31.3	3	192640000	109190000
Q96AB3	ISOC2	0.626	Down	Isochorismatase domain-containing protein 2, mitochondrial	8.9432e-43	22.337	26.8	3	86856000	58808000
Q8IVT2	C19orf21	0.628	Down	Uncharacterized protein C19orf21	5.1745e-121	75.356	31.1	14	3720700000	4324200000
P41214	EIF2D	0.628	Down	Eukaryotic translation initiation factor 2D	3.1742e-08	64.706	12.3	4	143960000	113950000
Q92597	NDRG1	0.629	Down	Protein NDRG1	3.0331e-72	42.835	32	7	3798100000	2153300000
Q5VW32	BROX	0.63	Down	BRO1 domain-containing protein BROX	1.3105e-05	46.476	4.4	2	996090000	591580000
Q9BX68	HINT2	0.63	Down	Histidine triad nucleotide-binding protein 2, mitochondrial	2.408e-90	17.162	47.2	5	2137500000	1141100000
Q99447	PCYT2	0.631	Down	Ethanolamine-phosphate cytidylyltransferase	4.4481e-14	43.835	11.1	4	464250000	261310000
P02794	FTH1	0.633	Down	Ferritin heavy chain	1.1161e-99	21.225	58.5	8	35929000000	20259000000
Q8NCF5	NFATC2IP	0.633	Down	NFATC2-interacting protein	0.0035895	45.816	4.1	1	82800000	36917000
Q9H0E2	TOLLIP	0.634	Down	Toll-interacting protein	1.8373e-07	30.281	10.2	2	106440000	68927000
Q99933	BAG1	0.637	Down	BAG family molecular chaperone regulator 1	1.5173e-48	38.778	20.6	5	1079500000	638470000
Q13442	PDAP1	0.637	Down	28 kDa heat- and acid-stable phosphoprotein	3.7636e-06	20.63	12.7	2	96473000	89985000
P16083	NQO2	0.639	Down	Ribosyldihydronicotinamide dehydrogenase [quinone]	6.699e-50	25.918	36.8	6	1909300000	1538600000
Q14244	MAP7	0.639	Down	Ensconsin	4.0941e-49	84.051	18.6	10	2440500000	1404300000
P35520	CBS	0.639	Down	Cystathionine beta-synthase	1.4427e-22	60.586	9.8	4	263220000	180560000
P21912	SDHB	0.64	Down	Succinate dehydrogenase [ubiquinone] iron-sulfur subunit, mitochondrial	3.175e-17	31.629	20.7	5	2482900000	1117700000
Q14061	COX17	0.64	Down	Cytochrome c oxidase copper chaperone	7.3145e-28	6.9151	66.7	3	2339800000	1735700000
Q96B49	TOMM6	0.64	Down	Mitochondrial import receptor subunit TOM6 homolog	7.2315e-10	8.0019	56.8	2	48822000	39289000
Q9Y624	F11R	0.642	Down	Junctional adhesion molecule A	6.4291e-25	32.583	9.4	2	184250000	113450000
P29966	MARCKS	0.642	Down	Myristoylated alanine-rich C-kinase substrate	1.1455e-26	31.554	11.1	2	411060000	226530000
Q9BW92	TARS2	0.642	Down	Threonine--tRNA ligase, mitochondrial	5.5597e-11	81.035	5.8	3	76199000	46988000
Q13228	SELENBP1	0.643	Down	Selenium-binding protein 1	9.5573e-48	52.39	30.1	12	2395000000	1477800000
Q9C0E8	LNP	0.643	Down	Protein lunapark	0.00018144	47.739	5.1	2	59399000	33946000
Q6UW78	C11orf83	0.649	Down	UPF0723 protein C11orf83	9.2355e-79	10.081	32.3	2	234180000	126830000
P07203	GPX1	0.649	Down	Glutathione peroxidase 1	1.1025e-26	22.106	38.9	6	1583300000	862170000
Q6P6C2	ALKBH5	0.65	Down	RNA demethylase ALKBH5	1.1656e-26	44.255	7.4	1	78069000	46911000
P37235	HPCAL1	0.651	Down	Hippocalcin-like protein 1	1.0695e-134	22.313	53.4	9	15845000000	8066700000
Q8NDH3	NPEPL1	0.651	Down	Probable aminopeptidase NPEPL1	4.4042e-46	55.86	17.2	6	305370000	177310000
P41223	BUD31	0.651	Down	Protein BUD31 homolog	1.8461e-39	17	13.9	2	139410000	89323000
Q8NBF2	NHLRC2	0.651	Down	NHL repeat-containing protein 2	1.9997e-50	79.443	11.4	5	828930000	376680000
P30047	GCHFR	0.652	Down	GTP cyclohydrolase 1 feedback regulatory protein	5.0531e-18	9.6981	48.8	2	431020000	700520000
Q9GZP9	DERL2	0.653	Down	Derlin-2	2.0828e-46	27.567	12.6	2	102650000	70306000
P02792	FTL	0.654	Down	Ferritin light chain	5.5913e-24	20.019	28	3	1726600000	868420000
Q9Y6I3	EPN1	0.654	Down	Epsin-1	1.5338e-29	60.293	11.3	4	313780000	193610000
O00165	HAX1	0.654	Down	HCLS1-associated protein X-1	1.3509e-17	31.62	25.4	5	494620000	325170000
O95707	POP4	0.655	Down	Ribonuclease P protein subunit p29	4.8432e-05	25.424	8.6	2	49678000	38128000
Q8WW01	TSEN15	0.655	Down	tRNA-splicing endonuclease subunit Sen15	1.9853e-12	18.641	33.3	3	194000000	96461000
Q9Y5P4	COL4A3BP	0.656	Down	Collagen type IV alpha-3-binding protein	9.9456e-16	70.834	6.7	2	31310000	13845000
Q9NPF4	OSGEP	0.657	Down	Probable tRNA threonylcarbamoyladenosine biosynthesis protein OSGEP	1.3027e-31	36.426	25.7	6	1585400000	1007400000
P58557	YBEY	0.657	Down	Putative ribonuclease	0.00013882	19.298	16.2	2	129180000	76006000
Q96IU4	ABHD14B	0.659	Down	Alpha/beta hydrolase domain-containing protein 14B	8.548e-101	22.345	32.9	5	7051600000	4002700000
Q8NCW5	APOA1BP	0.659	Down	NAD(P)H-hydrate epimerase	1.4272e-152	31.674	33	6	3098800000	1837200000
Q13423	NNT	0.66	Down	NAD(P) transhydrogenase, mitochondrial	1.5878e-82	113.89	20.3	18	7992300000	4483400000
Q8N122	RPTOR	0.66	Down	Regulatory-associated protein of mTOR	1.8532e-16	149.04	5.1	5	244170000	138730000
Q5JSH3	WDR44	0.661	Down	WD repeat-containing protein 44	1.3596e-38	101.37	14.6	10	1102100000	3021600000
P17174	GOT1	0.662	Down	Aspartate aminotransferase, cytoplasmic	3.3691e-276	46.247	52.3	17	24808000000	15976000000
O43813	LANCL1	0.662	Down	LanC-like protein 1	2.0244e-53	45.283	28.1	9	7173300000	4130600000
P51636	CAV2	0.663	Down	Caveolin-2	1.2413e-18	18.291	21	2	200860000	102350000
Q9HBH5	RDH14	0.663	Down	Retinol dehydrogenase 14	7.0861e-09	36.864	6	2	56300000	31527000
Q86VN1	VPS36	0.666	Down	Vacuolar protein-sorting-associated protein 36	1.1285e-12	43.816	13.2	4	185350000	83885000

## Sheet: upregulation
Protein accession	Gene name	H/L Ratio	Regulated Type	Protein name	PEP	MW [kDa]	AASC [%]	MP	Intensity L	Intensity H
Q8NG06	TRIM58	3.618	Up	RING-Type EMS Ubiquitin Transferase TRIM58	5.3875e-18	54.766	5.1	2	151170000	864810000
P37268	FDFT1	2.974	Up	Squalene synthase	3.2022e-50	48.115	18.2	6	124490000	509660000
P33552	CKS2	2.96	Up	Cyclin-dependent kinases regulatory subunit 2	0.0018246	9.8602	11.4	1	153890000	406390000
Q04828	AKR1C1;AKR1C3	2.85	Up	Aldo-keto reductase family 1 member C1;Aldo-keto reductase family 1 member C3	9.3391e-226	36.788	47.4	4	11156000000	24190000000
Q15800	MSMO1	2.818	Up	Methylsterol monooxygenase 1	2.965e-13	35.215	8.9	2	50049000	175390000
Q8TD16	BICD2	2.657	Up	Protein bicaudal D homolog 2	3.5206e-06	93.532	3.4	3	159060000	778450000
Q96QD8	SLC38A2	2.656	Up	Sodium-coupled neutral amino acid transporter 2	5.3975e-66	56.025	14.4	4	919070000	2386700000
Q08380	LGALS3BP	2.567	Up	Galectin-3-binding protein	4.2914e-24	65.33	14.5	5	2161700000	1551200000
P28065	PSMB9	2.565	Up	Proteasome subunit beta type-9	0.0001356	23.264	4.6	1	621950000	1926200000
P10586	PTPRF	2.559	Up	Receptor-type tyrosine-protein phosphatase F	5.987e-06	212.88	1.4	2	13925000	32421000
P43003	SLC1A3	2.554	Up	Excitatory amino acid transporter 1	0.00019137	59.572	2.2	1	16699000	45863000
Q9Y6H1	CHCHD2;CHCHD2P9	2.547	Up	Coiled-coil-helix-coiled-coil-helix domain-containing protein 2, mitochondrial;Putative coiled-coil-helix-coiled-coil-helix domain-containing protein CHCHD2P9, mitochondrial	3.0587e-29	15.512	31.1	3	567500000	957260000
Q99442	SEC62	2.517	Up	Translocation protein SEC62	8.5142e-05	45.861	4.5	2	109560000	258240000
Q5T3I0	GPATCH4	2.458	Up	G patch domain-containing protein 4	1.071e-11	50.381	5.8	2	79436000	155190000
Q9NVZ3	NECAP2	2.4	Up	Adaptin ear-binding coat-associated protein 2	1.164e-10	28.338	15.6	2	32172000	66661000
Q9UBH6	XPR1	2.382	Up	Xenotropic and polytropic retrovirus receptor 1	1.968e-05	81.534	4.2	2	99298000	109380000
Q8TEA1	NSUN6	2.359	Up	Putative methyltransferase NSUN6	2.6798e-05	51.77	6	2	39296000	133290000
P15328	FOLR1	2.354	Up	Folate receptor alpha	2.167e-19	29.819	12.8	3	710160000	1424100000
P26447	S100A4	2.315	Up	Protein S100-A4	8.8978e-09	11.728	27.7	3	7975400000	15281000000
Q6DD87	ZNF787	2.311	Up	Zinc finger protein 787	3.9887e-08	40.543	22.7	4	59542000	749330000
P61769	B2M	2.289	Up	Beta-2-microglobulin;Beta-2-microglobulin form pI 5.3	8.2243e-06	13.714	26.9	2	2341000000	5103000000
P04818	TYMS	2.231	Up	Thymidylate synthase	2.1309e-84	35.716	21.1	5	745060000	1343300000
Q6YHK3	CD109	2.219	Up	CD109 antigen	7.9274e-35	161.69	4.9	5	136050000	239090000
Q9Y320	TMX2	2.204	Up	Thioredoxin-related transmembrane protein 2	1.6656e-08	34.037	6.8	2	259290000	489580000
O75054	IGSF3	2.204	Up	Immunoglobulin superfamily member 3	5.9013e-05	135.19	2	2	54703000	133840000
O15294	OGT	2.203	Up	UDP-N-acetylglucosamine--peptide N-acetylglucosaminyltransferase 110 kDa subunit	3.9216e-37	116.92	10.8	8	952890000	1851000000
Q01581	HMGCS1	2.191	Up	Hydroxymethylglutaryl-CoA synthase, cytoplasmic	8.6756e-177	57.293	43.3	17	8215300000	20362000000
Q8N680	ZBTB2	2.184	Up	Zinc Finger And BTB domain-containing protein 2	8.636e-57	57.337	24.3	1	1221200000	3020900000
Q9NPD8	UBE2T	2.184	Up	Ubiquitin-conjugating enzyme E2 T	1.3209e-10	22.521	10.7	2	212880000	426980000
P52895	AKR1C2	2.183	Up	Aldo-keto reductase family 1 member C2	7.492e-85	36.735	38.4	2	9718000000	17820000000
P04179	SOD2	2.178	Up	Superoxide dismutase [Mn], mitochondrial	1.4689e-89	24.722	23.4	5	5654800000	9987300000
Q03426	MVK	2.169	Up	Mevalonate kinase	9.7787e-10	42.45	13.4	4	100560000	187370000
Q9UK22	FBXO2	2.142	Up	F-box only protein 2	1.6218e-11	33.327	15.5	3	133400000	182040000
P27701	CD82	2.124	Up	CD82 antigen	0.0021184	29.625	4.5	1	39498000	150400000
Q9P2E9	RRBP1	2.124	Up	Ribosome-binding protein 1	1.4356e-213	152.47	18.9	19	2256400000	3335100000
O95084	PRSS23	2.091	Up	Serine protease 23	2.4578e-07	43.001	10.2	3	156510000	460700000
P10412	HIST1H1E	2.08	Up	Histone H1.4	3.9799e-16	21.865	26.5	1	20039000000	35725000000
Q00653	NFKB2	2.076	Up	Nuclear factor NF-kappa-B p100 subunit;Nuclear factor NF-kappa-B p52 subunit	5.6013e-36	96.748	16.6	10	176600000	551850000
P48449	LSS	2.072	Up	Lanosterol synthase	5.2337e-07	83.308	4.6	3	56379000	193500000
P01130	LDLR	2.056	Up	Low-density lipoprotein receptor	1.5204e-28	95.375	9.5	6	440050000	759690000
P16403	HIST1H1C;HIST1H1D	2.053	Up	Histone H1.2;Histone H1.3	1.9177e-15	21.364	27.2	1	20081000000	35707000000
P06858	LPL	2.037	Up	Lipoprotein lipase	2.8652e-06	53.162	3.6	1	27334000	54026000
P55061	TMBIM6	2.034	Up	Bax inhibitor 1	0.00028828	26.537	8.9	2	89955000	243350000
P62805	HIST1H4A	2.024	Up	Histone H4	8.0185e-36	11.367	51.5	7	280490000000	470890000000
P55957	BID	2.01	Up	BH3-interacting domain death agonist;BH3-interacting domain death agonist p15;BH3-interacting domain death agonist p13;BH3-interacting domain death agonist p11	1.2519e-06	21.994	10.8	2	777920000	1335900000
Q9Y5J9	TIMM8B	2.003	Up	Mitochondrial import inner membrane translocase subunit Tim8 B	1.6581e-07	9.3435	26.5	2	195880000	279290000
Q15392	DHCR24	1.999	Up	Delta(24)-sterol reductase	1.2465e-19	60.101	9.9	4	1019100000	1749800000
P07305	H1F0	1.995	Up	Histone H1.0	2.0515e-07	20.863	10.8	2	1613800000	3236100000
P35052	GPC1	1.981	Up	Glypican-1;Secreted glypican-1	1.1735e-28	61.68	10.6	4	171220000	309690000
Q96PU5	NEDD4L	1.973	Up	E3 ubiquitin-protein ligase NEDD4-like	1.1708e-05	111.93	2.4	2	46358000	221110000
O75506	HSBP1	1.968	Up	Heat shock factor-binding protein 1	2.3046e-55	8.5435	25	1	120770000	214210000
O75674	TOM1L1	1.961	Up	TOM1-like protein 1	0.00041181	52.988	3.8	2	102110000	142840000
P04156	PRNP	1.955	Up	Major prion protein	0.00016276	27.661	4.7	1	113560000	177900000
Q12981	BNIP1	1.942	Up	Vesicle transport protein SEC20	0.000309	26.132	13.2	2	30535000	46622000
Q71DI3	HIST2H3A;HIST3H3;H3F3A;HIST1H3A;H3F3C	1.94	Up	Histone H3.2;Histone H3.1t;Histone H3.3;Histone H3.1;Histone H3.3C	1.0052e-08	15.388	22.1	4	144780000000	318000000000
Q9BW72	HIGD2A	1.939	Up	HIG1 domain family member 2A, mitochondrial	4.7529e-05	11.528	27.4	1	61076000	109990000
Q8IUX1	TMEM126B	1.927	Up	Transmembrane protein 126B	0.0024785	25.943	6.1	1	77543000	129410000
P30453	HLA-A	1.918	Up	HLA class I histocompatibility antigen, A-34 alpha chain;HLA class I histocompatibility antigen, A-66 alpha chain;HLA class I histocompatibility antigen, A-26 alpha chain;HLA class I histocompatibility antigen, A-25 alpha chain;HLA class I histocompatibility antigen, A-43 alpha chain	5.4373e-89	41.054	30.1	0	8446100000	13470000000
Q9UBM7	DHCR7	1.902	Up	7-dehydrocholesterol reductase	1.1789e-18	54.489	11.2	4	863710000	1332800000
Q9Y6K5	OAS3	1.901	Up	2-5-oligoadenylate synthase 3	0.00022481	121.17	1.6	2	102460000	149210000
Q9Y314	NOSIP	1.899	Up	Nitric oxide synthase-interacting protein	5.1916e-19	33.172	16.3	4	189280000	239930000
P21589	NT5E	1.863	Up	5-nucleotidase	7.2986e-09	63.367	5.2	2	23839000	36811000
O95625	ZBTB11	1.836	Up	Zinc finger and BTB domain-containing protein 11	0.0053543	119.38	0.9	1	2529400	4803800
Q86XA9	HEATR5A	1.825	Up	HEAT repeat-containing protein 5A	1.8271e-06	222	1.1	2	59906000	108040000
P50914	RPL14	1.82	Up	60S ribosomal protein L14	8.1194e-24	23.432	24.7	5	7516100000	10935000000
P42695	NCAPD3	1.819	Up	Condensin-2 complex subunit D3	1.3188e-11	168.89	2.8	4	93936000	107850000
O75110	ATP9A	1.818	Up	Probable phospholipid-transporting ATPase IIA	2.3831e-07	118.58	3.4	3	78353000	239400000
P48729	CSNK1A1	1.81	Up	Casein kinase I isoform alpha	5.1386e-13	38.914	14.2	4	354650000	579390000
Q9H5Q4	TFB2M	1.81	Up	Dimethyladenosine transferase 2, mitochondrial	2.8653e-15	45.348	15.2	6	612560000	994660000
P07942	LAMB1	1.81	Up	Laminin subunit beta-1	8.3212e-59	198.04	6.7	9	465450000	774510000
P08581	MET	1.806	Up	Hepatocyte growth factor receptor	9.7282e-06	155.54	2.2	3	120390000	164080000
Q9BZX2	UCK2	1.791	Up	Uridine-cytidine kinase 2	5.3072e-11	29.299	11.5	3	402400000	566030000
Q9BZL1	UBL5	1.791	Up	Ubiquitin-like protein 5	0.0029175	8.5468	12.3	1	105370000	155150000
Q9NRZ9	HELLS	1.789	Up	Lymphoid-specific helicase	2.1019e-10	97.073	6.1	4	124470000	195750000
Q15154	PCM1	1.776	Up	Pericentriolar material 1 protein	6.5394e-20	228.53	2.8	4	68265000	77749000
Q9UKR5	C14orf1	1.769	Up	Probable ergosterol biosynthetic protein 28	0.0048065	15.864	5.7	1	140640000	214030000
Q9Y3D8	TAF9	1.766	Up	Adenylate kinase isoenzyme 6	1.0928e-05	20.061	5.8	1	214910000	333240000
P31751	AKT2	1.765	Up	RAC-beta serine/threonine-protein kinase	4.6714e-13	55.768	6.4	1	43761000	106940000
Q14669	TRIP12	1.764	Up	E3 ubiquitin-protein ligase TRIP12	2.1032e-16	220.43	1.6	3	93560000	149860000
P46939	UTRN	1.762	Up	Utrophin	1.975e-05	394.46	1	3	32569000	46209000
P08962	CD63	1.747	Up	CD63 antigen	9.0488e-14	25.636	4.2	1	2070200000	2939100000
Q14699	RFTN1	1.743	Up	Raftlin	8.0708e-06	63.145	5.2	2	103900000	170220000
Q03405	PLAUR	1.719	Up	Urokinase plasminogen activator surface receptor	2.6959e-69	36.978	26.3	5	453340000	723490000
P49454	CENPF	1.712	Up	Centromere protein F	0.0022974	367.76	0.2	1	3773300	4751700
Q9Y6V7	DDX49	1.704	Up	Probable ATP-dependent RNA helicase DDX49	0.00035999	54.226	3.9	2	67167000	97363000
Q8NG11	TSPAN14	1.703	Up	Tetraspanin-14	6.0839e-06	30.69	9.3	2	38127000	63050000
Q8NB16	MLKL	1.701	Up	Mixed lineage kinase domain-like protein	3.6816e-22	54.478	11.3	4	236400000	305350000
P51784	USP11	1.7	Up	Ubiquitin carboxyl-terminal hydrolase 11	1.3917e-10	109.82	6.2	3	74614000	94935000
Q6NUM9	RETSAT	1.699	Up	All-trans-retinol 13,14-reductase	1.0281e-07	66.819	5.6	3	119130000	188360000
Q6YP21	CCBL2	1.692	Up	Kynurenine--oxoglutarate transaminase 3	1.7253e-05	51.4	5.3	2	27105000	37661000
P07339	CTSD	1.678	Up	Cathepsin D;Cathepsin D light chain;Cathepsin D heavy chain	2.9065e-31	44.552	18	6	2551900000	3938500000
P35222	CTNNB1	1.673	Up	Catenin beta-1	6.6577e-14	85.496	5.1	1	463700000	678170000
Q9NPF0	CD320	1.669	Up	CD320 antigen	1.4987e-05	28.991	7.1	2	43061000	55213000
P21266	GSTM3	1.666	Up	Glutathione S-transferase Mu 3	1.2187e-87	26.559	51.6	9	19800000000	29476000000
P83731	RPL24	1.663	Up	60S ribosomal protein L24	2.0394e-13	17.779	25.5	4	7435400000	11212000000
P43490	NAMPT	1.661	Up	Nicotinamide phosphoribosyltransferase	2.0646e-252	55.52	42.8	16	5519200000	7526600000
P19022	CDH2	1.655	Up	Cadherin-2	8.507e-10	99.808	6.1	3	111350000	134720000
Q96Q06	PLIN4	1.647	Up	Perilipin-4	5.0803e-05	134.43	4.4	2	29061000	52211000
Q15022	SUZ12	1.641	Up	Polycomb protein SUZ12	0.0052365	83.054	1.4	1	74115000	82846000
Q9UIQ6	LNPEP	1.633	Up	Leucyl-cystinyl aminopeptidase;Leucyl-cystinyl aminopeptidase, pregnancy serum form	7.6487e-06	117.35	1.2	1	28865000	33548000
O00762	UBE2C	1.631	Up	Ubiquitin-conjugating enzyme E2 C	7.6806e-08	19.652	13.4	2	109650000	169250000
P54252	ATXN3	1.628	Up	Ataxin-3	8.4908e-06	41.78	6.6	2	12656000	15145000
Q96T88	UHRF1	1.624	Up	E3 ubiquitin-protein ligase UHRF1	1.8957e-41	89.813	21.3	12	958480000	1395100000
Q9UHA3	RSL24D1	1.623	Up	Probable ribosome biogenesis protein RLP24	1.1006e-05	19.621	7.4	1	136160000	200680000
Q09472	EP300	1.605	Up	Histone acetyltransferase p300	1.094e-05	264.16	0.9	1	35225000	58597000
P20908	COL5A1	1.603	Up	Collagen alpha-1(V) chain	4.2189e-28	183.56	5.9	6	245290000	372770000
Q9NRC1	ST7	1.596	Up	Suppressor of tumorigenicity 7 protein	3.3982e-18	67.166	2.7	1	16501000	24341000
O14657	TOR1B	1.595	Up	Torsin-1B	1.0733e-14	37.978	18.8	6	459720000	611940000
Q9NVU7	SDAD1	1.594	Up	Protein SDA1 homolog	1.3741e-17	79.87	7.9	5	279770000	379590000
Q9UH17	APOBEC3B;APOBEC3D	1.591	Up	DNA dC->dU-editing enzyme APOBEC-3B;DNA dC->dU-editing enzyme APOBEC-3D	1.8913e-18	45.924	6.8	2	98965000	147510000
Q6DKI1	RPL7L1	1.587	Up	60S ribosomal protein L7-like 1	5.2974e-19	28.661	19.1	4	1030700000	1415500000
O00560	SDCBP	1.579	Up	Syntenin-1	2.2205e-16	32.444	22.8	5	145910000	200400000
P18084	ITGB5	1.578	Up	Integrin beta-5	1.7482e-44	88.053	7.9	5	218960000	307100000
Q8WTW3	COG1	1.578	Up	Conserved oligomeric Golgi complex subunit 1	4.9102e-05	108.98	2.6	2	50899000	66273000
Q16795	NDUFA9	1.578	Up	NADH dehydrogenase [ubiquinone] 1 alpha subcomplex subunit 9, mitochondrial	2.7875e-20	42.509	15.1	4	671960000	904660000
Q6NVY1	HIBCH	1.577	Up	3-hydroxyisobutyryl-CoA hydrolase, mitochondrial	7.0103e-15	43.482	10.1	3	461170000	586360000
Q8N6H7	ARFGAP2	1.576	Up	ADP-ribosylation factor GTPase-activating protein 2	4.281e-10	56.72	6	3	82349000	108370000
P52292	KPNA2	1.57	Up	Importin subunit alpha-2	6.7932e-213	57.861	21.9	9	6728000000	8576200000
O60869	EDF1	1.568	Up	Endothelial differentiation-related factor 1	4.0843e-24	16.368	25	3	2043300000	2299900000
P43355	MAGEA1	1.568	Up	Melanoma-associated antigen 1	4.4127e-15	34.342	8.4	2	49535000	62883000
P17813	ENG	1.559	Up	Endoglin	1.5275e-40	70.577	10.2	5	751450000	788820000
Q9NQ55	PPAN	1.555	Up	Suppressor of SWI4 1 homolog	9.53e-07	53.193	5.9	3	1334800000	185830000
Q8IUR0	TRAPPC5	1.549	Up	Trafficking protein particle complex subunit 5	0.00012535	20.783	9.6	2	81709000	118670000
Q15910	EZH2	1.549	Up	Histone-lysine N-methyltransferase EZH2	1.1003e-09	85.362	4.4	2	28227000	36120000
Q14118	DAG1	1.549	Up	Dystroglycan;Alpha-dystroglycan;Beta-dystroglycan	1.8849e-42	97.44	12.7	8	1311700000	1688700000
Q96QD9	FYTTD1	1.546	Up	UAP56-interacting factor	4.2868e-20	35.818	8.5	2	105260000	119110000
O14925	TIMM23;TIMM23B	1.541	Up	Mitochondrial import inner membrane translocase subunit Tim23;Putative mitochondrial import inner membrane translocase subunit Tim23B	8.2518e-39	21.943	22	3	354240000	490920000
Q86U38	NOP9	1.539	Up	Nucleolar protein 9	4.7773e-12	69.437	8.2	3	113540000	142910000
P53384	NUBP1	1.535	Up	Cytosolic Fe-S cluster assembly factor NUBP1	1.9851e-34	34.534	17.5	4	400210000	386630000
P14324	FDPS	1.527	Up	Farnesyl pyrophosphate synthase	4.4409e-97	48.275	16.7	7	11799000000	16761000000
P50613	CDK7	1.522	Up	Cyclin-dependent kinase 7	4.3651e-13	39.038	13.9	4	273350000	292050000
Q9BRX2	PELO	1.522	Up	Protein pelota homolog	6.0071e-06	43.359	7	3	310760000	552960000
Q9BZE4	GTPBP4	1.521	Up	Nucleolar GTP-binding protein 1	5.2273e-86	73.964	35.5	17	3961900000	4687400000
Q9NR30	DDX21	1.515	Up	Nucleolar RNA helicase 2	1.3962e-269	87.343	29.2	18	38711000000	50736000000
Q9NYY8	FASTKD2	1.513	Up	FAST kinase domain-containing protein 2	9.076e-41	81.462	9.6	5	70029000	140260000
Q9UDY8	MALT1	1.512	Up	Mucosa-associated lymphoid tissue lymphoma translocation protein 1	1.6848e-13	92.271	6.2	4	158740000	59495000
P41240	CSK	1.51	Up	Tyrosine-protein kinase CSK	8.9726e-09	50.704	8.4	4	205080000	174490000
Q9H5V9	CXorf56	1.509	Up	UPF0428 protein CXorf56	2.3742e-06	25.624	10.4	2	48283000	50979000
Q9NR19	ACSS2	1.507	Up	Acetyl-coenzyme A synthetase, cytoplasmic	4.356e-18	78.579	8.8	5	465170000	519210000
Q13303	KCNAB2	1.507	Up	Voltage-gated potassium channel subunit beta-2	5.0596e-05	41	5.2	2	130260000	427690000
Q9ULF5	SLC39A10	1.503	Up	Zinc transporter ZIP10	5.2065e-06	94.131	5.2	3	204230000	224600000
Q8TBB5	KLHDC4	1.503	Up	Kelch domain-containing protein 4	4.4099e-05	57.891	2.7	1	69512000	79075000
Q13823	GNL2	1.502	Up	Nucleolar GTP-binding protein 2	1.3891e-24	83.654	10.1	7	849180000	983050000
Q68CZ2	TNS3	1.502	Up	Tensin-3	4.5956e-36	155.26	6.4	5	189850000	244990000
Q9H098	FAM107B	1.502	Up	Protein FAM107B	6.5164e-06	15.558	16	2	52051000	61642000
